# Supplementary material for: Ontogenetic regulation of metabolite dynamics in Thymbra capitata: temporal reconfiguration of essential oils and antioxidant capacities across sequential harvests
Source: PeerJ. 2026 Jul 8;14:e21519. doi: 10.7717/peerj.21519 (PMC13355610; doi:10.7717/peerj.21519)
Supplement: Supplemental Information 3 [file peerj-14-21519-s003.xlsx]

## Sheet: Essential Oil C.
Components	Group	H1	H2	H3	H4	H5	H6	H7	H8	H9	H10	H11	H12	H13	H14
α-Thujene	Monoterpene hydrocarbons	0.13	–	0.34	0.32	0.71	0.13	0.31	0.97	0.17	0.23	1.86	1.38	1.42	1.17
α-Pinene	Monoterpene hydrocarbons	0.09	–	0.25	0.22	0.36	0.08	0.18	0.46	0.09	0.11	0.77	0.75	0.96	0.77
Camphene	Monoterpene hydrocarbons	0.1	–	0.22	0.19	0.16	0.05	0.1	0.28	0.05	0.06	0.22	0.36	0.4	0.31
Sabinene	Monoterpene hydrocarbons	–	–	–	–	–	–	–	0.05	–	0.01	0.04	0.03	–	–
β-Pinene	Monoterpene hydrocarbons	–	–	0.02	0.07	0.08	0.02	0.05	0.12	0.03	0.04	0.21	0.2	0.2	0.17
β-Myrcene	Monoterpene hydrocarbons	0.28	0.1	0.57	0.98	1.09	0.32	0.81	1.37	0.72	0.76	2.3	2.14	2.05	1.91
α-Phellandrene	Monoterpene hydrocarbons	0.03	–	0.07	0.13	0.17	0.03	0.12	0.2	0.09	0.1	0.35	0.28	0.25	0.23
δ-3-Carene	Monoterpene hydrocarbons	–	–	–	–	–	–	0.06	0.06	0.03	0.03	0.11	0.1	0.12	0.1
α-Terpinene	Monoterpene hydrocarbons	0.43	0.15	0.68	1.25	1.37	0.44	1.01	1.91	1.05	1.09	2.81	2.39	2.04	2.07
p-Cymene (Cymol)	Monoterpene hydrocarbons	2.61	1.02	3.71	3.9	4.93	2.52	6	5.27	4.91	5.35	6.13	10.4	11.9	13.42
Limonene	Monoterpene hydrocarbons	0.03	0.04	0.27	0.17	0.19	0.12	0.21	0.25	0.18	0.2	0.36	0.42	0.45	0.45
β-Phellandrene	Monoterpene hydrocarbons	–	–	–	0.08	0.18	–	0.1	0.18	0.13	0.11	0.29	0.28	0.22	0.33
(E)-β-Ocimene	Monoterpene hydrocarbons	–	–	0.03	–	0.08	–	–	0.04	0.04	–	0.06	0.06	–	0.03
γ-Terpinene	Monoterpene hydrocarbons	3.83	1.9	5.2	8.62	10.38	3.58	7.86	12.23	8.88	9.12	13.6	11.6	9.25	9.35
α-Terpinolene	Monoterpene hydrocarbons	–	–	–	–	0.05	–	0.04	0.07	0.09	0.08	0.14	0.14	0.1	0.13
1-Octen-3-ol	Oxygen-containing monoterpenes	0.26	0.21	0.41	0.1	0.04	0.19	0.71	0.19	0.44	0.44	0.06	0.15	0.06	0.14
3-Octanol	Oxygen-containing monoterpenes	–	–	0.07	–	–	–	–	–	–	–	–	–	–	–
1,8-Cineole	Oxygen-containing monoterpenes	–	0.29	0.27	–	0.05	0.13	0.19	0.06	0.16	0.15	0.04	0.04	–	–
trans-Sabinene hydrate	Oxygen-containing monoterpenes	0.79	0.78	0.87	0.72	0.8	0.69	0.71	0.56	0.75	0.71	0.57	0.49	0.38	0.25
Linalool	Oxygen-containing monoterpenes	1.85	1.6	2.24	2.75	1.49	1.37	1.79	0.94	1.2	1.18	0.48	0.65	0.69	0.86
Borneol	Oxygen-containing monoterpenes	3.34	1.05	2.51	1.56	0.68	1.6	1.41	1.24	1.61	1.68	0.47	1.2	1	0.94
Terpinen-4-ol	Oxygen-containing monoterpenes	0.72	0.73	0.65	0.31	0.37	0.61	0.9	0.63	0.92	1.04	0.63	0.75	0.62	0.92
Carvone	Oxygen-containing monoterpenes	–	–	0.06	–	–	–	–	–	0.07	–	–	–	–	–
Thymyl acetate	Oxygen-containing monoterpenes	2.19	–	0.9	–	–	–	–	–	–	–	–	–	–	–
Caryophyllene oxide	Oxygen-containing sesquiterpenes	0.41	0.36	0.37	–	0.19	0.62	0.23	0.17	0.25	0.19	0.09	0.3	0.35	0.43
Thymol	Oxygen-containing monoterpenes	0.21	0.37	0.27	0.14	0.2	0.45	0.29	0.25	0.42	0.41	0.26	0.35	0.31	0.39
Carvacrol	Oxygen-containing monoterpenes	81.22	90.11	78.35	76.54	75.01	85.19	75.44	71.52	75.91	75.61	66.56	64.15	65.89	64.59
β-Caryophyllene (Caryophyllene)	Sesquiterpene hydrocarbons	1.48	1.06	1.43	1.95	1.42	1.77	1.32	0.98	1.7	1.24	1.43	1.31	1.32	1.04
α-Humulene	Sesquiterpene hydrocarbons	–	0.02	0.04	–	–	0.04	–	–	0.06	0.03	–	–	–	–

## Sheet: Antioxidants
Rep	Harvest	EOC(%)	PolyP	Flav	Dpph	ABTS
R1	T1	1.4	54.8801	217.056	64.3725	93.0316
R1	T2	1.72	51.9418	227.44	64.6504	122.486
R1	T3	1.9	56.7637	213.162	59.1097	132.543
R1	T4	3.3	56.8779	197.288	64.1912	126.078
R1	T5	2.8	57.0491	184.009	66.7	121.049
R1	T6	3.15	51.6838	172.923	57.5175	104.216
R1	T7	2.9	64.2979	181.009	57.3543	167.083
R1	T8	4.8	55.5947	131.108	53.4328	107.963
R1	T9	4.2	43.1221	166.433	50.6403	99.342
R1	T10	4	42.7226	131.386	44.5445	99.4971
R1	T11	5.85	48.1308	134.982	43.478	128.951
R1	T12	4.1	41.6952	122.3	44.067	104.371
R1	T13	3.75	40.097	109.32	43.052	119.612
R1	T14	3.1	43.8642	113.916	43.4146	106.681
R2	T1	1.35	53.5674	200.182	61.7652	93.75
R2	T2	1.75	58.3048	224.546	62.306	104.526
R2	T3	1.95	61.0445	202.778	63.2245	149.784
R2	T4	3.25	56.3938	198.884	61.306	122.486
R2	T5	3.45	56.992	209.268	62.2245	126.078
R2	T6	2	55.6221	176.817	60.2395	118.894
R2	T7	2.9	66.6381	176.817	59.0099	145.164
R2	T8	4.1	59.5605	128.32	53.6141	123.922
R2	T9	3.85	45.6906	145.665	55.8769	100.934
R2	T10	3.3	43.4646	139.174	47.4146	100.216
R2	T11	6.1	49.4578	144.367	45.9221	125.641
R2	T12	4	44.6632	121.002	47.333	110.991
R2	T13	3.6	43.0651	113.214	42.167	106.526
R2	T14	3.3	41.782	118.406	44.2333	115.302
R3	T1	1.39	55.2237	206.619	58.5689	93.3908
R3	T2	1.725	54.6233	225.493	61.4782	130.445
R3	T3	1.9	57.9041	205.97	64.1671	141.164
R3	T4	3.1	55.1358	197.586	63.2486	125.282
R3	T5	3.05	56.0205	195.639	64.5	122.563
R3	T6	2.7	52.753	175.87	56.3785	109.555
R3	T7	2.95	65.468	179.413	55.1821	159.124
R3	T8	4.4	57.0776	133.214	50.5234	114.943
R3	T9	4	44.4064	157.049	53.4086	99.1379
R3	T10	3.65	43.0936	135.28	45.9795	99.8563
R3	T11	5.95	48.7443	139.174	44.2	126.796
R3	T12	4.15	43.1792	121.651	45.2	107.681
R3	T13	3.65	41.5811	111.267	41.5595	112.069
R3	T14	3.25	42.3231	115.161	44.3239	112.991
